# Supplementary material for: Seasonal and Daily Xylem Radius Variations in Scots Pine Are Closely Linked to Environmental Factors Affecting Transpiration
Source: Biology (Basel). 2023 Sep 18;12(9):1251. doi: 10.3390/biology12091251 (PMC10525319; doi:10.3390/biology12091251)
Supplement: Supplementary file 1 [file biology-12-01251-s001.zip]

Archive with 1 entries (1 files):
- biology-2597317-supplementary.pdf
